# Supplementary material for: Drug Target Commons: A Community Effort to Build a Consensus Knowledge Base for Drug-Target Interactions
Source: Cell Chem Biol. 2018 Feb 15;25(2):224–229.e2. doi: 10.1016/j.chembiol.2017.11.009 (PMC5814751; doi:10.1016/j.chembiol.2017.11.009)
Supplement: Table S1. Comprehensive Listing of Related Drug/Target Data Resources and their Features, Related to Figure 1 [file mmc2.xlsx]

## Sheet: Sheet1
Resources with various levels of information about compounds, targets or their interactions. 'Free data download' indicates that the full data is downloadable; 'mutated targets' contains quantitative bioactivity data also for mutated targets in addition to their wild type counterparts. To the best of our knowldege, DTC is the only platform which supports crowd-sourcing-based bioactivity data anno…
Resource	URL	Description	Free data download	Bioactivity data	Mutated targets	Assay annotation	Web interface	Crowd sourcing
ChEMBL	https://www.ebi.ac.uk/chembl/	A comprehensive database of bioactive drug-like small molecules and bioactivities extracted from the scientific literature.	ü	ü	ü	ü	ü
PubChem	http://pubchem.ncbi.nlm.nih.gov	A database of normalized PubChem compounds (CIDs) from the PubChem Database.	ü	ü		ü	ü
DrugBank	http://drugbank.ca/	A database that combines drug (i.e. chemical, pharmacological and pharmaceutical) information with drug target (i.e. sequence, structure, and pathway) information.	ü				ü
DrugCentral	http://drugcentral.org/	Provides information about chemical entities, drug mode of action, indications, pharmaceutical products and pharmacological action.	ü	ü			ü
canSAR	http://cansar.icr.ac.uk/	Integrates biological, chemical, pharmacological and disease data to support translational research and drug discovery.	ü				ü
Chemical Probes	http://www.chemicalprobes.org/	This resource is a community driven wiki-like site that recommends appropriate chemical probes for biological targets, provides guidance on their use, and documents their limitations.					ü
STITCH	http://stitch.embl.de/	STITCH is a resource to explore known and predicted interactions of chemicals and proteins. Chemicals are linked to other chemicals and proteins by evidence derived from experiments, databases and the literature.	ü				ü
DGIdb	http://dgidb.genome.wustl.edu/	Drug-gene interaction database used a combination of expert curation and text-mining to mine drug-gene interactions from DrugBank, therapeutic target database (TTD) and PharmGKB.	ü				ü
Selleck	http://www.selleckchem.com	Selleck Chemicals is a supplier of biochemical products, including over 1,000 inhibitor products		ü		ü	ü
Binding DB	https://www.bindingdb.org/	A public, web-accessible database of measured binding affinities, focusing chiefly on the interactions of protein considered to be drug-targets with small, drug-like molecules	ü	ü	ü		ü
DrugKiNET	http://www.drugkinet.ca/	DrugKiNET is an open-access, online resource developed by Kinexus Bioinformatics Corporation to foster the identification and characterization of inhibitors of protein kinases for academic and industrial research. It features comprehensive information on over 800 compounds that have been experimentally determined to inhibit human protein kinases.	ü	ü			ü
Gtopdb	http://www.guidetopharmacology.org	The IUPHAR (International Union of Basic and Clinical Pharmacology)/BPS (British Pharmacological Society) Guide to PHARMACOLOGY database contains structures of small molecule ligands, peptides and antibodies, with their affinities at protein targets.	ü	ü			ü
Kegg_ligand	http://www.genome.jp/kegg/ligand.html	KEGG LIGAND is a composite DB consisting of COMPOUND, GLYCAN, REACTION, RPAIR, RCLASS, and ENZYME DBs, whose entries are identified by C, G, R, RP, RC, and EC numbers, respectively.					ü
ZINC	http://zinc.docking.org/	A free database of commercially-available compounds for virtual screening, provided by the Shoichet Laboratory in the Department of Pharmaceutical Chemistry at the University of California, San Francisco (UCSF).					ü
ChEBI	http://www.ebi.ac.uk/chebi/	ChEBI is a freely available dictionary of molecular entities focused on 'small' chemical compounds	ü				ü
TTD	http://bidd.nus.edu.sg/group/cjttd/	Therapeutic Target Database (TTD) is a database to provide information about the known and explored therapeutic protein and nucleic acid targets, the targeted disease, pathway information and the corresponding drugs directed at each of these targets.	ü				ü
Mcule	https://mcule.com	An online drug discovery platform with virtual screening and molecular modelling services.					ü
NIH_NCC	http://www.nihclinicalcollection.com/	Collections of plated arrays of small molecules that have a history of use in human clinical trials. Assembled by the National Institutes of Health (NIH) through the Molecular Libraries Roadmap Initiative					ü
FDASRS	http://fdasis.nlm.nih.gov/srs/srs.jsp	The primary goal of the FDA/USP Substance Registration System (SRS) is to unambiguously define all substances present in regulated products. Once a substance has been defined, the SRS assigns a strong identifier that is permanently associated with the substance: a UNII (Unique Ingredient Identifier). This is a non-proprietary, free, unique, unambiguous, non-semantic, alphanumeric identifier based…	ü				ü
eMolecules	http://www.emolecules.com/	A free chemical structure search engine containing millions of public domain structures. Pricing, availabilities, and vendor information requires an eMolecules Plus subscription.					ü
LINCS	http://www.lincsproject.org/	Aims to create network based understanding of biology by cataloging changes in gene expression and other cellular processes that occur when cells are exposed to a variety of perturbing agents.	ü	ü		ü	ü
PharmGKB	http://www.pharmgkb.org	PharmGKB (Pharmacogenomics Knowledgebase) is a comprehensive resource that curates knowledge about the impact of genetic variation on drug response for clinicians and researchers.	ü		ü		ü
PDBe	http://www.ebi.ac.uk/pdbe/	The European resource for the collection, organization and dissemination of data on biological macromolecular structures, including structures of small molecule ligands for proteins.	ü				ü
Nikkaji	http://jglobal.jst.go.jp/en/	Nakkaji (The Japan Chemical Substance Dictionary) is an organic compound dictionary database prepared by the Japan Science and Technology Agency (JST).	ü				ü
HMDB	http://www.hmdb.ca	The Human Metabolome Database (HMDB) is a freely available electronic database containing detailed information about small molecule metabolites found in the human body. It is intended to be used for applications in metabolomics, clinical chemistry, biomarker discovery and general education. The database is designed to contain or link three kinds of data: 1) chemical data, 2) clinical data, and 3)…	ü				ü
ACToR	http://actor.epa.gov/actor/faces/ACToRHome.jsp	ACToR (Aggregated Computational Toxicology Resource)	ü				ü
MolPort	https://www.molport.com/shop/index	MolPort, A database designed to assist users find commercial sources of compounds. Access requires (free) registration.					ü
SureChEMBL	https://www.surechembl.org	SureChEMBL automatically extracts chemistry from the full text of all major patent authorities. Compounds are derived from either chemical names found in text or in chemical depictions. All SureChEMBL compounds are included, except those failing UniChem loading rules.					ü
Recon	http://humanmetabolism.org	A biochemical knowledge-base on human metabolism					ü
OpenPHACTS	https://www.openphacts.org/	Open PHACTS integrates data from multiple publicly available databases (such as: ChEMBL, DrugBank, ChEBI, Gene Ontology, neXtProt, UniProt and WikiPathways etc) and gives you access to a vast linked data resource through a stable, integrated infrastructure. It allows researchers to build better analysis pipelines and gives unprecedented access to pharmacological data resources.	ü	ü			ü
KKB	http://www.eidogen-sertanty.com/kinasekb.php	The Kinase Knowledgebase (KKB) is Eidogen-Sertanty's database of kinase structure-activity and chemical synthesis data. The KKB represents the first gene-family wide implementation of our proprietary web-based technology for the capture, curation, and display of biological activity and chemical synthesis data from scientific literature and patents.		ü			ü
SuperTarget	http://insilico.charite.de/supertarget/	SuperTarget is an extensive database for analyzing drug–target interactions. This database allows querying by drugs, targets, drug-target related pathways, drug-target related ontologies and cytochromes P450s.					ü
MATADOR	http://matador.embl.de/	MATADOR is a resource for protein-chemical interactions. It differs from other resources such as DrugBank in its inclusion of as many direct and indirect interactions as we could find. In contrast, DrugBank usually contains only the main mode of interaction. The manually annotated list of direct (binding) and indirect interactions between proteins and chemicals was assembled by automated text-min…					ü
PDTD	http://www.dddc.ac.cn/pdtd/	PDTD is a publically accessible database of drug targets focusing on drug targets with known 3D-structures. PDTD contains 1207 entries covering 841 known and potential drug targets with structures from the Protein Data Bank (PDB).	ü				ü
Integrity	https://integrity.thomson-pharma.com/integrity/xmlxsl/	Integrity’s database contains large number of drugs that are annotated with corresponding targets, associated diseases and the information on clinical phases of the drugs					ü
SIDER	http://sideeffects.embl.de/	A public and computer-readable database that contains information on marketed medicines and their recorded side effects (i.e. adverse drug reactions), including side-effect frequency, drug and side effect classifications as well as links to further information, such as drug–target associations.	ü				ü
IUPHAR/BPS Guide to pharmacology	http://www.guidetopharmacology.org/	The IUPHAR/BPS Guide to PHARMACOLOGY is an open Knowledgebase that provides the information of approved targets and experimental drugs. Specifically, the data of pharmacological, chemical, genetic, functional and pathophysiological are included in this database	ü				ü
PDSP	https://pdspdb.unc.edu/pdspWeb	The Psychoactive Drug Screening Program (PDSP) could screen the compounds that have previous reports of pharmacological, biochemical or behavioral activities. The program is mainly used for the identification of novel targets (genes or molecules) for clinical research or treatment of mental disorders.		ü		ü	ü
DCDB	http://www.cls.zju.edu.cn/dcdb/	DCDB (Drug Combination Database) is a database offering information about drug combinations developed by researchers from Zhejiang University.					ü
ASDCD	http://asdcd.amss.ac.cn/	It is the first drug combination database devoted to antifungal drug research, aiming to facilitate drug combination analysis and new antifungal drug development. Its current version includes 210 antifungal drug combinations and 1225 drug–target interactions involving 105 individual drugs from >12 000 references.					ü
DINIES	http://www.genome.jp/tools/dinies/	DINIES (Drug-target Interaction Network Inference Engine based on Supervised Analysis) enables us to predict potential interactions between drug molecules and target proteins, based on drug data and omics-scale protein data.					ü
SuperPred	http://prediction.charite.de/	SuperPred is a prediction webserver for ATC code and target prediction of compounds.					ü
Probes & Drugs	https://www.probes-drugs.org/home/	A public resource joining together focused libraries of bioactive compounds with commercially available screening libraries. The purpose of the portal is to reflect the current state of bioactive compound space and to enable its exploration from different points of view.		ü			ü
DTC	https://drugtargetcommons.fimm.fi/	DTC web-based platform was implemented to support a community-driven crowdsourcing effort to improve the consensus and use of biological target profiles of drugs and chemical tools.	ü	ü	ü	ü	ü	ü
