# Supplementary material for: Drug Target Commons: A Community Effort to Build a Consensus Knowledge Base for Drug-Target Interactions
Source: Cell Chem Biol. 2018 Feb 15;25(2):224–229.e2. doi: 10.1016/j.chembiol.2017.11.009 (PMC5814751; doi:10.1016/j.chembiol.2017.11.009)
Supplement: Table S2. μBAO (Micro Bioassay Ontology) Terms as a Subset of BAO and Relation to MIABE, Related to Figure 2 [file mmc3.xlsx]

## Sheet: Sheet1
DTC μBAO glossary terms (adapted from BioAssay Ontology definition), and their relationship with MIABE categories			BioAssay Ontology References		MIABE
Term	Sub term	Description	BioAssay Ontology ID	BioAssay Ontology Definition	MIABE Categories
Assay description		An assay description provides a short summary of the assay features.	http://www.bioassayontology.org/bao#BAO_0000520	This includes the different pieces of information about a PubChem bioassay that is available at the PubChem website, namely, the assay title, assay protocol, assay description, assay provider, endpoint name, etc.	Assay details
Assay format		An assay format is a conceptualization of assays based on the biological and/or chemical features of the experimental system. For example, assay formats include 1) biochemical, assays with purified protein, 2) cell-based, assays in whole cells, 3) cell-free, assays in cell derivatives, 4) organism-based, assays performed in an organism, 5) physiochemical, assays which measure physical or chemical…	http://www.bioassayontology.org/bao#BAO_0000019	Assay format is a conceptualization of assays based on the biological and / or chemical features of the experimental system. For example assay formats include biochemical assays - referring to assays with purified protein, cell-based - referring to assays in whole cells, or organism-based - referring to assays performed in an organism.	Assay details
	Biochemical	A biochemical assay format is an in vitro format used to measure the activity of a biological macromolecule, e.g. a purified protein or nucleic acid. It is most often a homogeneous assay, but can be heterogeneous if a solid phase, such as beads, is used to immobilize the macromolecule.	http://www.bioassayontology.org/bao#BAO_0000217	It is an in vitro format used to measure the activity of a biological macromolecule, either a purified protein or a nucleic acid. It is most often a homogeneous assay type, but can be heterogeneous if a solid phase such as beads is used to immobilize the macromolecule.	Assay details
	Cell-based	A cell-based assay format involves the use of living eukaryotic cells and is a heterogeneous assay.	http://www.bioassayontology.org/bao#BAO_0000219	Involves the use of living cells of eukaryotic origin and is a heterogeneous assay type.	Assay details
	Cell-free	A cell-free assay format originates from cells, but does not use intact, live cells. This format is distinct from biochemical assays. It is most often a homogeneous assay, but can be heterogeneous if a solid phase, such as beads, is used to immobilize the components.	http://www.bioassayontology.org/bao#BAO_0000366	This originates from a cell, but does not use intact (live) cells; does not include biochemical assays, which is one of the major formats that is categorized separately. It is most often a homogeneous assay type, but can be heterogeneous if a solid phase such as beads are used to immobilize the components.	Assay details
	Organism-based	An organism-based assay format involves the use of a living organism and is a heterogeneous assay.	http://www.bioassayontology.org/bao#BAO_0000218	Involves the use of a living organism and is a heterogeneous assay type.	Assay details
	Physiochemical	A physiochemical assay format involves the measurement of physical and chemical properties of perturbagens, namely aqueous solubility, octanol/water partition, or cell permeability models e.g. parallel artificial membrane permeability assay (PAMPA).	http://www.bioassayontology.org/bao#BAO_0000684 http://www.bioassayontology.org/bao#BAO_0010009	Compound profiling assays are performed with the primary purpose of providing information that is of general interest to interpreting HTS results or relevant physicochemical properties; for example in the context of identifying possible assay artifacts. Examples include fluorescence, or inhibition of the enzyme luciferase that are part of common assay designs; another example is solubility. Compo…	Assay details
	Tissue	A tissue-based assay format involves the use of a tissue derived from a living organism and is a heterogeneous assay type.	http://www.bioassayontology.org/bao#BAO_0000221	Involves the use of a tissue derived from a living organism and is a heterogeneous assay type.	Assay details
Assay type		Assay type refers to the category of bioassay used to study a property or process, e.g. binding, functional, or phenotypic.	http://www.bioassayontology.org/bao#BAO_0000008	Categorization of bioassays based on the property or process that the assay is interrogating, e.g. ADMET, functional, etc.	Assay details
	Binding	Binding assays examine the physical interaction between two molecules, e.g. perturbagen-protein, protein-protein, protein-DNA, etc. A binding assay measures the direct interaction between two molecules.	http://www.bioassayontology.org/bao#BAO_0002989	It is performed to quantify the interactions between two molecules, e.g. small molecule-protein, protein-protein, protein-DNA, etc.	Assay details
	Functional	Functional assays measure a signal produced by activation of a function, e.g. enzyme activity in a kinase assay.			Assay details
	Phenotypic	A phenotypic assay measure a complex response such as cell survival, proliferation, localization of a protein, nuclear translocation etc. A specific molecular target is not known or assumed.	http://www.bioassayontology.org/bao#BAO_0000010	An assay where the measured signal corresponds to a complex response such as cell survival, proliferation, localization of a protein, nuclear translocation etc. The molecular target is not assumed.	Assay details
Assay subtype	Binding, reversible	In a reversible binding assay, the interaction of a ligand with a receptor is dissociated by altering the binding conditions, e.g. buffer, salt concentration, etc.	http://www.bioassayontology.org/bao#BAO_0000086	In this assay, the interaction of the ligand with a receptor can be dissociated by changing the binding conditions, e.g. buffer, salt concentration, etc.	Assay details
	Binding, irreversible	In an irreversible binding assay, the interaction of a ligand with a receptor is permanent and cannot be dissociated by changing the binding conditions.	http://www.bioassayontology.org/bao#BAO_0000085	In this assay, the binding of the ligand to a receptor is permanent and cannot be dissociated by changing the binding conditions such as buffer, salt concentration, etc.	Assay details
	Binding, saturation	A saturation binding assay measures specific radiolabelled ligand binding at equilibrium at various concentrations.	http://www.bioassayontology.org/bao#BAO_0000579	These experiments measure specific radioligand binding at equilibrium at various concentrations of the radioligand.	Assay details
	Enzyme activity	An enzyme activity assay is used to measure the effect of a perturbagen on enzyme activity, measured either directly or as coupled to a secondary molecule.	http://www.bioassayontology.org/bao#BAO_0002994	It is used to measure the effect of a perturbagen on the enzyme activity, which can be measured either directly or coupled to a secondary signal.	Assay details
	Process	A process refers to a recognized chemical reaction or molecular function with a defined beginning and end. Examples include RNA splicing, proteolysis, cell death, neurite outgrowth, etc.	http://www.bioassayontology.org/bao#BAO_0000264	Any process specifically pertinent to the functioning of integrated living units: cells, tissues, organs, and organisms. A process is a collection of molecular events with a defined beginning and end (from GO).	Assay details
	Reporter gene	A reporter gene assay measures gene expression from an artificial gene construct containing the coding sequence for a protein whose expression can be tracked or reported. In the DNA construct, the coding sequence of a reporter gene is inserted under the control of a promoter or regulatory element of interest. Reporter genes include luciferase, beta galactosidase, beta lactamase, chloramphenicol a…	http://www.bioassayontology.org/bao#BAO_0003006	Reporter gene assay measures the gene expression from a reporter gene. The reporter gene is inserted under the control of a foreign promoter or an artificial regulatory element of interest. Reporters include luciferase, beta galactosidase, beta lactamase, chloramphenicol acetyl transferase, or a fluorescent protein.	Assay details
	Signaling	A signaling assay measures one of the series of events that are downstream from a chemical signal at the cell surface, e.g. formation of cyclic AMP, transcription factor activation, cytokine secretion, etc., which results in a specific cellular activity, such as cell division, cell migration, etc.	http://www.bioassayontology.org/bao#BAO_0003002	This assay measures one of the series of events that are downstream to the receipt of a chemical signal at the cell’s surface, namely, formation of cyclic AMP, activation of kinase/ transcription factor, cytokine secretion, etc., which will result in a specific cellular activity, such as cell division, cell elongation, etc.	Assay details
	Uptake	An uptake assay refers to the measurement of a process where a substance is taken up by a cell, most commonly by receptor-mediated endocytosis.			Assay details
	Viability	A viability assay measures the cellular state of living or dying by using an indicator of life or death. Cell life indicators include ATP content, cell number, dehydrogenase activity, DNA content, esterase activity, mitochondrial membrane potential, membrane integrity, and protease activity. Cell death indicators include caspase activity, chromatin condensation, and phospholipid redistribution	http://www.bioassayontology.org/bao#BAO_0003009	This assay type measures the cellular state of living or dying by measuring an indicator of life or death. Cell life indicators include ATP content, cell number, dehydrogenase activity, DNA content, esterase activity, mitochondrial membrane potential, membrane integrity, and protease activity. Cell death indicators include caspase activity, chromatin condensation, and phospholipid redistribution.	Assay details
Detection technology		A detection technology is the physical method or technique readout used to measure an effect caused by a perturbagen in an assay environment.	http://www.bioassayontology.org/bao#BAO_0000035	The physical method (technology) used to measure / readout the effect caused by a perturbagen in the assay environment.	Assay details
	Fluorescence	Fluorescence detection methods use the principles of fluorescence, whereby incident light excites a fluorophore that then emits light at lower energy and higher wavelength, typically in the visible portion of the UV-Visible spectrum.	http://www.bioassayontology.org/bao#BAO_0000046	Detection techniques that use the principles of fluorescence, whereby incident light excites a fluorophore which then emits light at lower energy (higher wavelength). The emitted light is typically from the visible portion of the UV-Visible spectrum.	Assay details
	Fluorescence polarization (FP)	Fluorescence polarization (FP) measurements are based on the assessment of size-dependent rotational motions of species and used to measure binding interactions.	http://www.bioassayontology.org/bao#BAO_0000003	Fluorescence polarization (FP) measurements are based on the assessment of the rotational motions of species. It is used to measure binding interactions. When linear polarized light is used to excite fluorophores, only those aligned with the plane of polarization will be excited. For fluorophores attached to small, rapidly rotating molecules, the initially photoselected orientational distribution…	Assay details
	AlphaScreen	Amplified Luminescent Proximity Homogeneous Assay Screen is a subtype of fluorescence detection technologies.	http://www.bioassayontology.org/bao#BAO_0000130	This technology measures the interaction of two molecules bioconjugated to donor and acceptor beads. Laser excitation leads to light emission which is directly proportional to the amount of binding, provided molecules are in proximity to cause a chemical reaction (interact). Users have modified this and coupled it to chemiluminescence emission. This technology has been adapted to study protein-pr…	Assay details
	Time Resolved Fluorescence (TRF)	Time Resolved Fluorescence (TRF) is a subtype of fluorescence detection technologies. One commercial name is DELFIA.	http://www.bioassayontology.org/bao#BAO_0000004	Time resolved-fluorescence resonance energy transfer (TR-FRET) unites TRF (Time-Resolved Fluorescence) and FRET (Fluorescence Resonance Energy Transfer) principles. This combination brings together the low background benefits of TRF with the homogeneous assay format of FRET. Introducing a time delay (50-150 micro seconds) between the system excitation and fluorescence measurement allows the signa…	Assay details
	Time -Resolved Fluorescence Energy Transfer (TR-FRET)	Time-Resolved Fluorescence Energy Transfer (TR-FRET) is a subtype of fluorescence detection technologies. Commercial names are LANCE and HTRF.	http://www.bioassayontology.org/bao#BAO_0000004	Time resolved-fluorescence resonance energy transfer (TR-FRET) unites TRF (Time-Resolved Fluorescence) and FRET (Fluorescence Resonance Energy Transfer) principles. This combination brings together the low background benefits of TRF with the homogeneous assay format of FRET. Introducing a time delay (50-150 micro seconds) between the system excitation and fluorescence measurement allows the signa…	Assay details
	Label-free technology	Label-free detection technologies measure binding interactions and cell-based reactions in the absence of conventional labels, e.g., fluorescent probes. Advantages include the ability to measure a) functional activity without modifying the binding partners with labels, b) binding interactions independent of functional activity, and c) cell-based assays without the need to engineer cell-lines to o…	http://www.bioassayontology.org/bao#BAO_0000427	It allows the detection of binding interactions and cell-based reactions without the need to use conventional labels, e.g., fluorescent probes. The advantages include the ability to measure a) functional activity without modifying the binding partners with labels, b) binding interactions independent of functional activity, and c) cell-Based GPCR assays without the need for engineering cell-lines …	Assay details
	Luminescence	Luminescence detection technologies make use of light emission that occurs from an electronically excited state reached by a physical, mechanical, or chemical mechanism.	http://www.bioassayontology.org/bao#BAO_0000045	The emission of light from a substance that occurs from an electronically excited state which is reached either by a physical, mechanical, or chemical mechanism.	Assay details
	Microscopy	Microscopic detection technologies use microscopes to see objects that cannot be seen with an unaided eye.	http://www.bioassayontology.org/bao#BAO_0000452	The field of using microscopes to see objects that cannot be seen with the unaided eye.	Assay details
	Quantitative PCR (qPCR)	Quantitative PCR, sometimes referred to as RT-PCR, detection technologies use DNA labeled protein in a binding assay and are detected by quantifying the amount of DNA by PCR. A commercial assay called KINOMEscan was specifically developed for screening purposes.	http://www.bioassayontology.org/bao#BAO_0002089	Reverse transcription polymerase chain reaction (RT-PCR) is a variant of PCR in which the RNA strand is first reverse transcribed into its DNA complement (complementary DNA, or cDNA) using the enzyme reverse transcriptase, and the resulting cDNA is amplified using traditional or real-time PCR.	Assay details
	Radiometry	Radiometry detection technologies use radioactive tracers. Examples of assays that use radiometry are filter assays and Scintillation Proximity Assay (SPA).	http://www.bioassayontology.org/bao#BAO_0000657	Detection technology using radioactive tracers, e.g. filter assay, SPA, etc	Assay details
	Spectrophotometry	Spectrophotometry detection technologies measure the amount of light that a sample absorbs. A spectrophotometer operates by passing a beam of light through a sample and measuring the intensity of light reaching a detector.	http://www.bioassayontology.org/bao#BAO_0000049	Spectrophotometry involves the use of a spectrophotometer to measure the amount of light that a sample absorbs. The instrument operates by passing a beam of light through a sample and measuring the intensity of light reaching a detector.	Assay details
	Thermal shift	Thermal shift detection technologies detect temperature shifts using a fluorescent dye that is sensitive to a protein environment. Upon heating, a protein unfolds and loses native conformation. Binding of a small molecule can often stabilize the protein conformation, resulting in a higher unfolding temperature.	http://www.bioassayontology.org/bao#BAO_0000058	Upon heating, a protein unfolds and loses the native conformation. Binding of a small molecule can often stabilize the protein conformation, resulting in a higher unfolding temperature. The temperature shift in unfolding can be detected using a fluorescent dye, which is sensitive to the protein environment.	Assay details
Endpoint mode of action		An assay endpoint mode of action refers to the effect of the perturbagen on the assay target, e.g. inhibition, activation, cytotoxicity, etc.	http://www.bioassayontology.org/bao#BAO_0000074	This refers to the effect of the perturbagen on the target of an assay, whether it brings about inhibition, activation, cytotoxicity, etc.	Assay details
	Activation	An activation endpoint action is the initiation, enhancement, or increase of a biological action, such as increasing the rate of an enzymatic reaction or positively regulating gene expression through an increased rate of transcription.	http://www.bioassayontology.org/bao#BAO_0000087	Increase of a predefined stimulus. Unit of Measure is always % when normalized to the dynamic range of the assay.	Assay details
	Cytotoxicity	A cytotoxicity endpoint action is a toxic or cell death-inducing property of a perturbagen. Known cytotoxic agents mediate cell death commonly by inducing necrosis, apoptosis, or autophagy. Cytotoxicity can be detected by measuring various aspects of the death process, e.g. membrane permeability, ATP concentration, DNA fragmentation, etc.	http://www.bioassayontology.org/bao#BAO_0000090	It is the toxic or cell-death inducing property of a perturbagen. Known cytotoxic agents mediate cell death commonly by necrosis, apoptosis, or autophagy. Cytotoxicity can be detected by measuring various aspects of the death process: e.g. membrane permeability, ATP concentration, DNA fragmentation, etc.	Assay details
	Growth inhibition	A growth inhibition endpoint action refers to growth reduction of a predefined stimulus. The unit of measure is always percent, when normalized to the dynamic range of the assay. Cell viability or proliferation can be measured in a variety of ways, e.g. 1) protein content by sulforhodamine B staining followed by absorbance measurement, 2) mitochondrial dehydrogenase activity by 3-(4,5-dimethylthi…	http://www.bioassayontology.org/bao#BAO_0000094	Growth reduction of a predefined stimulus. Unit of Measure is always % when normalized to the dynamic range of the assay. As a measure of viable or proliferating cells, different researchers measure different parameters, namely, protein content (by sulforhodamine B staining followed by absorbance measurement), mitochondrial dehydrogenase activity (by 3-(4,5-dimethylthiazol-2-yl)-2,5-diphenyl tetr…	Assay details
	Inhibition	An inhibition endpoint action refers to reduction of a predefined stimulus.	http://www.bioassayontology.org/bao#BAO_0000094	Growth reduction of a predefined stimulus. Unit of Measure is always % when normalized to the dynamic range of the assay. As a measure of viable or proliferating cells, different researchers measure different parameters, namely, protein content (by sulforhodamine B staining followed by absorbance measurement), mitochondrial dehydrogenase activity (by 3-(4,5-dimethylthiazol-2-yl)-2,5-diphenyl tetr…	Assay details
	Inverse agonist	An inverse agonist endpoint action refers to a modulator that binds to the same receptor as an agonist, but induces a response opposite to that of an agonist.	http://www.bioassayontology.org/bao#BAO_0002913		Assay details
Inhibitor type		The inhibitor type describes the mode of action of the inhibitor; e.g. many kinase inhibitors are ATP competitors.			Assay details
	Competitive inhibitor	A competitive inhibitor binds to the active site of the enzyme and prevents substrate from binding. A competitive inhibitor can only bind to free enzyme.	http://www.bioassayontology.org/bao#BAO_0000482	A competitive inhibitor binds only to free enzyme. Often this binding event occurs on the active site of the target, precisely where substrate also binds. It will raise the apparent KM value for its substrate with no change in the apparent Vmax value. As a result, competitive inhibition can be overcome, observed by an increase in the apparent KI value, at higher concentrations of substrate.	Assay details
	Noncompetitive inhibitor	A noncompetitive inhibitor binds to the enzyme at a site distinct from the active, substrate-binding, site. A noncompetitive inhibitor can bind to free enzyme or an enzyme-substrate complex.	http://www.bioassayontology.org/bao#BAO_0000485	A noncompetitive inhibitor binds equally well to both free enzyme and the enzyme-substrate complex. These binding events occur exclusively at a site distinct from the precise active site occupied by substrate. It will lower the apparent Vmax value, yet there is no effect on the apparent KM value for its substrate. Essentially, the KI of the inhibitor does not change as a function of the substrate…	Assay details
	Allosteric inhibitor	An allosteric inhibitor decreases activity or substrate affinity by binding to a site distinct from the active site, an allosteric site. This interaction is characterized by a conformational change in the target that is required for inhibition.	http://www.bioassayontology.org/bao#BAO_0002905		Assay details
Substrate type		Substrate is needed in order for the enzyme to be able to produce a product, most likely measurable when considering bioassays. Some common substrates are: ATP for kinases, methyl group donors for methylases, acetyl group donors for acetylases, GTP for GTPases, NADH or NADPH for dehydrogenases, or numerous other metabolites, small molecules, peptides, proteins, etc.	http://www.bioassayontology.org/bao#BAO_0003063	The role of a molecular entity to serve as the input for an enzymatic reaction that generates a product, e.g. ATP has the role of a substrate for ATPase, which hydrolyzes it to produce ADP and Pi.	Assay details
Substrate value		The concentration value of the substrate			Assay details
Substrate unit		The concentration unit	http://www.bioassayontology.org/bao#BAO_0190000	It describes the most common unit used in calculating volumetric stoichiometry: molarity. Units include: molar, millimolar, micromolar, nanomolar.	Assay details
Mutation information		Whether the target is mutated and types of mutations	http://www.bioassayontology.org/bao#BAO_0000643	Mutation is any alteration in a gene, which may be disease causing or a normal variant. Mutations are introduced into the genes and subsequently, introduced into cells for expression. Different types of mutations include missense, nonsense, deletions, insertions, etc.	Assay details
Assay cell line		The cell line used for the assay (cell line IDs or cell line ontology)	http://www.bioassayontology.org/bao#BAO_0002931	A 'cell line cell' is a is part of a cell line established through the passaging/selection of a primary cultured cells or the experimental modification of an existing cell line. New types of cell line cells are established after sufficient passaging of a primary culture to establish a stable and homogenous population that qualifies as a line (typically 1-20 passages), or following some spontaneou…	Cell type
