# Supplementary material for: Drug Target Commons: A Community Effort to Build a Consensus Knowledge Base for Drug-Target Interactions
Source: Cell Chem Biol. 2018 Feb 15;25(2):224–229.e2. doi: 10.1016/j.chembiol.2017.11.009 (PMC5814751; doi:10.1016/j.chembiol.2017.11.009)
Supplement: Table S3. Main Sources of Bioactivity Data from Individual Studies in the Current DTC Release, Related to Figure 1 [file mmc4.xlsx]

## Sheet: Grid Results
Studies with largest number of bioactivities and µBAO annotations in the current release of DTC.
Pubmed ID	Compounds	Targets	Bioactivities
23398362	158	215	69836
22037377	173	261	39789
22037378	71	378	28848
21336281	201	169	18051
17850214	64	74	4770
18849971	211	211	4024
23571415	1869	2	3993
19035792	17	194	3398
19692247	36	222	2293
19039322	3	269	1659
21316219	81	101	905
16392813	209	4	876
24313754	35	15	619
19465931	5	194	609
19751974	41	217	522
16321531	31	16	464
10998351	25	25	458
22014550	47	139	323
11602674	60	1	317
17994684	40	3	292
19772289	182	1	288
21341675	48	31	288
19878872	1	76	94
