# Supplementary material for: Drug Target Commons: A Community Effort to Build a Consensus Knowledge Base for Drug-Target Interactions
Source: Cell Chem Biol. 2018 Feb 15;25(2):224–229.e2. doi: 10.1016/j.chembiol.2017.11.009 (PMC5814751; doi:10.1016/j.chembiol.2017.11.009)
Supplement: Data S2. Glossary of μBAO Annotation Terms, Related to STAR Methods [file mmc6.zip]

Archive with 1 entries (1 files):
- Data S2 .pdf
